# Supplementary material for: Enzyme (α-Glucosidase, α-Amylase, PTP1B & VEGFR-2) Inhibition and Cytotoxicity of Fluorinated Benzenesulfonic Ester Derivatives of the 5-Substituted 2-Hydroxy-3-nitroacetophenones
Source: Int J Mol Sci. 2024 Nov 5;25(22):11862. doi: 10.3390/ijms252211862 (PMC11594133; doi:10.3390/ijms252211862)
Supplement: Supplementary file 1 [file ijms-25-11862-s001.zip]

Archive with 1 entries (1 files):
- ijms-3288199-supplementary.pdf
